# Supplementary material for: Exploring Response to Immunotherapy in Non-Small Cell Lung Cancer Using Delta-Radiomics
Source: Cancers (Basel). 2022 Jan 11;14(2):350. doi: 10.3390/cancers14020350 (PMC8773717; doi:10.3390/cancers14020350)
Supplement: Supplementary file 1 [file cancers-14-00350-s001.zip]

Archive with 1 entries (1 files):
- cancers-1494217-supplementary.pdf
